# Supplementary material for: Synthesis and Characterization of Magnetoelectric Ba7Mn4O15
Source: Inorg Chem. 2022 Jun 21;61(26):10015–22. doi: 10.1021/acs.inorgchem.2c00889 (PMC9257749; doi:10.1021/acs.inorgchem.2c00889)
Supplement: Supplementary file 2 — ic2c00889_si_002.cif [file ic2c00889_si_002.cif]

data_
_chemical_name_mineral ?Ba7Mn4O15_bank5?
_cell_length_a 7.153697
_cell_length_b 9.995204
_cell_length_c 10.66085
_cell_angle_alpha 90
_cell_angle_beta 92.27707
_cell_angle_gamma 90
_cell_volume 761.6775
_symmetry_space_group_name_H-M P21/c
loop_
	_symmetry_equiv_pos_as_xyz
	 'x, y, z '
	 '-x, y+1/2, -z+1/2 '
	 'x, -y+1/2, z+1/2 '
	 '-x, -y, -z '
loop_
_atom_site_label
_atom_site_type_symbol
_atom_site_symmetry_multiplicity
_atom_site_fract_x
_atom_site_fract_y
_atom_site_fract_z
_atom_site_occupancy
_atom_site_B_iso_or_equiv
Sr1 Ba   4 -0.00234224 0.1799351 0.4676457 1 0
Sr2 Ba   4 0.3454633 0.1548872 0.1934589 1 0
Sr3 Ba   2 0.5 0 0.5 1 0
Sr4 Ba   4 0.1729101 0.001101029 0.836199 1 0
Mn1 Mn   4 0.5750027 0.1647013 0.9226247 1 0
Mn2 Mn   4 0.7678078 0.1703961 0.7249844 1 0
O1 O   4 0.511035 0.1052364 0.7574126 1 0
O2 O   4 0.6625799 0.1878265 0.335516 1 0
O3 O   4 0.3368521 0.2409529 0.9487766 1 0
O4 O   4 0.8293831 0.08342849 0.8896987 1 0
O5 O   4 0.6665638 0.2388123 0.0820751 1 0
O6 O   2 0.5 0 0 1 0
O7 O   4 0.833409 0.01414074 0.634888 1 0
O8 O   4 -0.002410282 0.2490057 0.7149208 1 0
