# Supplementary material for: Synthesis and Characterization of Magnetoelectric Ba7Mn4O15
Source: Inorg Chem. 2022 Jun 21;61(26):10015–22. doi: 10.1021/acs.inorgchem.2c00889 (PMC9257749; doi:10.1021/acs.inorgchem.2c00889)
Supplement: Supplementary file 3 — ic2c00889_si_003.cif [file ic2c00889_si_003.cif]

data_
_chemical_name_mineral ?Ba7Mn4O15_X-ray?
_cell_length_a 7.16412(3)
_cell_length_b 10.01792(4)
_cell_length_c 10.68430(6)
_cell_angle_alpha 90
_cell_angle_beta 92.2193(3)
_cell_angle_gamma 90
_cell_volume 766.233(6)
_symmetry_space_group_name_H-M P21/c
loop_
	_symmetry_equiv_pos_as_xyz
	 'x, y, z '
	 '-x, y+1/2, -z+1/2 '
	 'x, -y+1/2, z+1/2 '
	 '-x, -y, -z '
loop_
_atom_site_label
_atom_site_type_symbol
_atom_site_symmetry_multiplicity
_atom_site_fract_x
_atom_site_fract_y
_atom_site_fract_z
_atom_site_occupancy
_atom_site_B_iso_or_equiv
Sr1 Ba   4 -0.00234 0.17993 0.46763 1 0.619(17)
Sr2 Ba   4 0.34552 0.1549 0.19342 1 0.619(17)
Sr3 Ba   2 0.5 0 0.5 1 0.619(17)
Sr4 Ba   4 0.17292 0.00111 0.83621 1 0.619(17)
Mn1 Mn   4 0.57486 0.16464 0.92267 1 0.81(5)
Mn2 Mn   4 0.76772 0.17042 0.72502 1 0.81(5)
O1 O   4 0.51122 0.10512 0.75741 1 0.27(8)
O2 O   4 0.66224 0.18774 0.33546 1 0.27(8)
O3 O   4 0.33695 0.24104 0.94875 1 0.27(8)
O4 O   4 0.82963 0.08351 0.88967 1 0.27(8)
O5 O   4 0.66653 0.23869 0.0821 1 0.27(8)
O6 O   2 0.5 0 0 1 0.27(8)
O7 O   4 0.83329 0.01431 0.63481 1 0.27(8)
O8 O   4 -0.00218 0.2487 0.71499 1 0.27(8)
